# Supplementary material for: Enhancing seafood traceability: tracking the origin of seabass and seabream from the tuscan coast area by the analysis of the gill bacterial communities
Source: Anim Microbiome. 2024 Mar 14;6:13. doi: 10.1186/s42523-024-00300-z (PMC10938666; doi:10.1186/s42523-024-00300-z)
Supplement: Supplementary file 6 — Supplementary Material 6 [file 42523_2024_300_MOESM6_ESM.csv]

asv	occupancy	mean	taxa	site	species
ASV_1	1	0.6159457953151085	Escherichia-Shigella	Ce	seabass
ASV_3	1	0.11580991980660081	Psychrobacter	Ce	seabass
ASV_4	1	0.0047375143462940975	Psychrobacter	Ce	seabass
ASV_5	1	0.043100675189695244	Psychrobacter	Ce	seabass
ASV_6	1	0.0068114931770877135	Bacillaceae	Ce	seabass
ASV_7	1	0.05613826427849205	Psychrobacter	Ce	seabass
ASV_9	1	0.013856132455718114	Psychrobacter	Ce	seabass
ASV_10	1	0.005304680859939189	Psychrobacter	Ce	seabass
ASV_12	1	0.006677933895733002	Bifidobacterium	Ce	seabass
ASV_13	1	0.02334209115784084	Psychrobacter	Ce	seabass
ASV_17	1	0.0050505593977193996	Lactobacillus	Ce	seabass
ASV_33	1	0.004919480201092247	Carnobacterium	Ce	seabass
ASV_34	1	0.0008481520777731543	Stenotrophomonas	Ce	seabass
ASV_38	1	0.0005670313683732203	Lysinibacillus	Ce	seabass
ASV_41	1	0.00042829812668452726	Cutibacterium	Ce	seabass
ASV_1	1	0.10986609883041372	Escherichia-Shigella	CdP	seabass
ASV_2	1	0.0013367986258314146	2013Ark19i	CdP	seabass
ASV_3	1	0.18009858824905797	Psychrobacter	CdP	seabass
ASV_6	1	0.02249351348751948	Bacillaceae	CdP	seabass
ASV_7	1	0.01748051592574365	Psychrobacter	CdP	seabass
ASV_9	1	0.042060580635354394	Psychrobacter	CdP	seabass
ASV_12	1	0.010393882197788562	Bifidobacterium	CdP	seabass
ASV_15	1	0.01791351325352736	Ketobacter	CdP	seabass
ASV_17	1	0.008253456157112524	Lactobacillus	CdP	seabass
ASV_22	1	0.013258171871086123	Ketobacter	CdP	seabass
ASV_32	1	0.007735858518188853	Ketobacter	CdP	seabass
ASV_39	1	0.004989976156890698	Ralstonia	CdP	seabass
ASV_87	1	0.005370378032469938	Clostridium sensu stricto 4	CdP	seabass
ASV_1	1	0.6587837118880041	Escherichia-Shigella	Li	seabass
ASV_3	1	0.08814998645007766	Psychrobacter	Li	seabass
ASV_4	1	0.015257528842805963	Psychrobacter	Li	seabass
ASV_5	1	0.031776177385151615	Psychrobacter	Li	seabass
ASV_6	1	0.01952211864571551	Bacillaceae	Li	seabass
ASV_12	1	0.009657609526912617	Bifidobacterium	Li	seabass
ASV_16	1	0.0014869361329943106	Carnobacteriaceae	Li	seabass
ASV_17	1	0.007209136492925836	Lactobacillus	Li	seabass
ASV_34	1	0.002015985871305395	Stenotrophomonas	Li	seabass
ASV_41	1	0.001756402410876526	Cutibacterium	Li	seabass
ASV_48	1	0.001885592840777263	Lactobacillus	Li	seabass
ASV_60	1	0.0008613831980235723	Bacillus	Li	seabass
ASV_87	1	0.0014424407008274084	Clostridium sensu stricto 4	Li	seabass
ASV_180	1	0.0021445703516143645	Chryseobacterium	Li	seabass
ASV_1	1	0.03305784282147189	Escherichia-Shigella	Ce	seabream
ASV_2	1	0.5220796990247034	2013Ark19i	Ce	seabream
ASV_3	1	0.03848797609243916	Psychrobacter	Ce	seabream
ASV_6	1	0.02080797612782872	Bacillaceae	Ce	seabream
ASV_1	1	0.002084679504939408	Escherichia-Shigella	CdP	seabream
ASV_2	1	0.4923709176923852	2013Ark19i	CdP	seabream
ASV_7	1	0.00413091227907869	Psychrobacter	CdP	seabream
ASV_12	1	0.013416812932547133	Bifidobacterium	CdP	seabream
ASV_15	1	0.0018776991906552872	Ketobacter	CdP	seabream
ASV_17	1	0.010951230331210161	Lactobacillus	CdP	seabream
ASV_41	1	0.001953050218186886	Cutibacterium	CdP	seabream
ASV_53	1	0.00613569157128262	Salimicrobium	CdP	seabream
ASV_60	1	0.004578744777845199	Bacillus	CdP	seabream
ASV_62	1	0.0068263566634656474	Salimicrobium	CdP	seabream
ASV_72	1	0.0060275121913210905	Planococcus	CdP	seabream
ASV_74	1	0.005460826913204883	Marinococcus	CdP	seabream
ASV_83	1	0.002888181351004506	Exiguobacterium	CdP	seabream
ASV_85	1	0.00713572920082294	Halobacillus	CdP	seabream
ASV_103	1	0.003892571729268303	Peptostreptococcaceae	CdP	seabream
ASV_108	1	0.004882800621165634	Bacillus	CdP	seabream
ASV_114	1	0.0021205784908481773	Cyanobium PCC-6307	CdP	seabream
ASV_116	1	0.0032958754263374876	Blastococcus	CdP	seabream
ASV_136	1	0.0037953716345906618	Bacillus	CdP	seabream
ASV_168	1	0.002744740289668152	Bacillaceae	CdP	seabream
ASV_174	1	0.002669022828857141	Bacillus	CdP	seabream
ASV_201	1	0.0020530441916101717	Limimaricola	CdP	seabream
ASV_211	1	0.0022422001823854177	Pontibacillus	CdP	seabream
ASV_216	1	0.002046546218947208	Bacillus	CdP	seabream
ASV_278	1	0.0009342261004992824	Devosia	CdP	seabream
ASV_283	1	0.0007465328090728666	Aurantimonas	CdP	seabream
ASV_299	1	0.0013518241644085666	Fictibacillus	CdP	seabream
ASV_386	1	0.001050834062097122	Novibacillus	CdP	seabream
ASV_1	1	0.004749919095354341	Escherichia-Shigella	Li	seabream
ASV_2	1	0.0005161119912103591	2013Ark19i	Li	seabream
ASV_3	1	0.04980155178300332	Psychrobacter	Li	seabream
ASV_4	1	0.026561234378561047	Psychrobacter	Li	seabream
ASV_5	1	0.01466122146406739	Psychrobacter	Li	seabream
ASV_6	1	0.09379490057965405	Bacillaceae	Li	seabream
ASV_12	1	0.023519324056273997	Bifidobacterium	Li	seabream
ASV_14	1	0.01139078414750235	Psychrobacter	Li	seabream
ASV_15	1	0.03143310838814637	Ketobacter	Li	seabream
ASV_17	1	0.012221994523935097	Lactobacillus	Li	seabream
ASV_21	1	0.003076329699935671	Lactobacillus	Li	seabream
ASV_22	1	0.01616817202229168	Ketobacter	Li	seabream
ASV_24	1	0.0027371484592546794	Psychrobacter	Li	seabream
ASV_28	1	0.0018350374467005091	Staphylococcus	Li	seabream
ASV_32	1	0.007959772318932216	Ketobacter	Li	seabream
ASV_34	1	0.009698780853980061	Stenotrophomonas	Li	seabream
ASV_38	1	0.009141124243346285	Lysinibacillus	Li	seabream
ASV_41	1	0.004486190997813919	Cutibacterium	Li	seabream
ASV_42	1	0.008255817849436003	Dietzia	Li	seabream
ASV_49	1	0.007255663425792353	Psychrobacter	Li	seabream
ASV_50	1	0.00685002663893207	Planococcaceae	Li	seabream
ASV_54	1	0.0060882052075904684	Nocardioidaceae	Li	seabream
ASV_55	1	0.008109808560008765	Roseovarius	Li	seabream
ASV_56	1	0.00856159114824185	Paracoccus	Li	seabream
ASV_58	1	0.007634318923445259	Psychrobacter	Li	seabream
ASV_59	1	0.007461314613130624	Psychrobacter	Li	seabream
ASV_60	1	0.0034244312878258017	Bacillus	Li	seabream
ASV_63	1	0.007038967140549647	Kocuria	Li	seabream
ASV_64	1	0.005451920847581991	Planococcaceae	Li	seabream
ASV_67	1	0.006445672769390638	Kytococcus	Li	seabream
ASV_68	1	0.006873830357369551	Candidatus Microthrix	Li	seabream
ASV_80	1	0.006147797718547372	Psychrobacter	Li	seabream
ASV_91	1	0.004905511458138896	Rhodobacteraceae	Li	seabream
ASV_111	1	0.00217630982271297	Staphylococcus	Li	seabream
ASV_115	1	0.0017119598351984838	Cyanobiaceae	Li	seabream
ASV_119	1	0.002492225238471217	Microbacterium	Li	seabream
ASV_133	1	0.0026882987999049235	Pseudochrobactrum	Li	seabream
ASV_134	1	0.0011035755573349283	Desemzia	Li	seabream
ASV_135	1	0.0021184079410972445	Rhizobiaceae	Li	seabream
ASV_193	1	0.0016879409130066904	Deinococcus	Li	seabream
ASV_204	1	0.001562495294978843	Comamonadaceae	Li	seabream
ASV_228	1	0.0011604583835145715	Psychrobacter	Li	seabream
ASV_234	1	0.001470897649039937	Peredibacter	Li	seabream
ASV_250	1	0.0011952058151801178	Brachybacterium	Li	seabream
ASV_326	1	0.0009553113687773169	Roseovarius	Li	seabream
ASV_357	1	0.0009627869596756053	Staphylococcus	Li	seabream
ASV_623	1	0.000513363460149437	Mycobacterium	Li	seabream
