# Supplementary material for: Enhancing seafood traceability: tracking the origin of seabass and seabream from the tuscan coast area by the analysis of the gill bacterial communities
Source: Anim Microbiome. 2024 Mar 14;6:13. doi: 10.1186/s42523-024-00300-z (PMC10938666; doi:10.1186/s42523-024-00300-z)
Supplement: Supplementary file 7 — Supplementary Material 7 [file 42523_2024_300_MOESM7_ESM.csv]

dataset	asv	baseMean	log2FoldChange	lfcSE	stat	pvalue	padj	domain	phylum	class	order	family	genus	species
seabass	ASV_1	51579.719269146175	4.525230086345944	0.8366430574353156	23.036173870294874	9.948518273219343e-6	7.494550432491905e-4	Bacteria	Proteobacteria	Gammaproteobacteria	Enterobacterales	Enterobacteriaceae	Escherichia-Shigella	NA
seabass	ASV_4	1664.5986363290574	-1.6321838283633194	0.7880873507791112	17.884051025257293	1.3077588352920967e-4	0.0036944187097001733	Bacteria	Proteobacteria	Gammaproteobacteria	Pseudomonadales	Moraxellaceae	Psychrobacter	NA
seabass	ASV_13	1163.0427513699062	8.136789288394578	1.5916315929875235	13.42108787417925	0.001218001428233492	0.01448780646214575	Bacteria	Proteobacteria	Gammaproteobacteria	Pseudomonadales	Moraxellaceae	Psychrobacter	NA
seabass	ASV_17	487.55489825782826	1.6390266177021462	0.4826392523333698	10.896436406946066	0.004303966655533134	0.04229115061523862	Bacteria	Firmicutes	Bacilli	Lactobacillales	Lactobacillaceae	Lactobacillus	NA
seabass	ASV_20	308.6325827182351	-7.746817468684739	2.2148208422202837	13.833972920667861	9.908112951993824e-4	0.013476783391993711	Bacteria	Firmicutes	Bacilli	Lactobacillales	Listeriaceae	Brochothrix	NA
seabass	ASV_24	201.49433452056155	-2.770009266771282	1.3188942165368345	19.384534735615887	6.17592146919955e-5	0.0023262637533984967	Bacteria	Proteobacteria	Gammaproteobacteria	Pseudomonadales	Moraxellaceae	Psychrobacter	NA
seabass	ASV_30	35.809256227691485	-1.9566785401483426	1.8981697078598327	13.920372415996212	9.489198616209083e-4	0.013476783391993711	Bacteria	Proteobacteria	Gammaproteobacteria	Pseudomonadales	Moraxellaceae	Psychrobacter	NA
seabass	ASV_36	166.71055924497296	-5.607460402111751	1.9688433406484673	20.158292489583403	4.19452129500337e-5	0.0018959236253415232	Bacteria	Proteobacteria	Gammaproteobacteria	Pseudomonadales	Moraxellaceae	Psychrobacter	NA
seabass	ASV_46	241.89951024983273	4.607332654327192	1.3777737059367183	10.705580073830959	0.004734921946197841	0.044587181660029666	Bacteria	Firmicutes	Bacilli	Lactobacillales	Carnobacteriaceae	Carnobacterium	NA
seabass	ASV_47	213.05803712490024	-11.776287803616917	3.0761080858858008	14.97710533718832	5.594520873769552e-4	0.011494197431562898	Bacteria	Proteobacteria	Gammaproteobacteria	Pseudomonadales	Moraxellaceae	Psychrobacter	NA
seabass	ASV_54	91.59690370540238	4.612945346156278	1.52624315981199	29.363982593924334	4.2042854654175897e-7	9.501685151843752e-5	Bacteria	Actinobacteriota	Actinobacteria	Propionibacteriales	Nocardioidaceae	NA	NA
seabass	ASV_56	13.723638154913141	7.913034442000642	2.477199147559067	13.280382147726598	0.0013067775289492237	0.014766586077126229	Bacteria	Proteobacteria	Alphaproteobacteria	Rhodobacterales	Rhodobacteraceae	Paracoccus	NA
seabass	ASV_61	17.4229275093155	-2.050927483096848	1.972197833753336	11.363245371871301	0.003408023801825771	0.036676827581553544	Bacteria	Proteobacteria	Gammaproteobacteria	Pseudomonadales	Moraxellaceae	Psychrobacter	NA
seabass	ASV_68	19.375711066251085	5.798979867263517	2.181497347969357	13.673900128241087	0.0010733721285658708	0.013476783391993711	Bacteria	Actinobacteriota	Acidimicrobiia	Microtrichales	Microtrichaceae	Candidatus Microthrix	NA
seabass	ASV_95	108.86245831751779	-10.807599185667902	3.007683611846001	14.2193611219529	8.17155981926597e-4	0.013476783391993711	Bacteria	Proteobacteria	Gammaproteobacteria	Pseudomonadales	Moraxellaceae	Psychrobacter	NA
seabass	ASV_97	107.1906837228049	-10.78527448631112	2.99630284499484	14.29491094294633	7.868637333624435e-4	0.013476783391993711	Bacteria	Proteobacteria	Gammaproteobacteria	Pseudomonadales	Moraxellaceae	Psychrobacter	NA
seabass	ASV_111	68.06558306449632	9.350752745660866	1.4297817174468128	25.688410608475664	2.641389894284101e-6	2.984770580541034e-4	Bacteria	Firmicutes	Bacilli	Staphylococcales	Staphylococcaceae	Staphylococcus	NA
seabass	ASV_130	70.30188795994367	-10.176771404545901	2.960837902352799	13.698054981963068	0.0010604865242887904	0.013476783391993711	Bacteria	Proteobacteria	Gammaproteobacteria	Pseudomonadales	Moraxellaceae	Psychrobacter	NA
seabass	ASV_143	46.450658262035404	0.41438928289920485	2.6421815594620552	15.54923832001316	4.2026749355147215e-4	0.010553383726959189	Bacteria	Actinobacteriota	Actinobacteria	Micrococcales	Micrococcaceae	NA	NA
seabass	ASV_154	56.8870298239257	7.833369598719184	1.6108030359927668	20.44003825056086	3.643360025108509e-5	0.0018959236253415232	Bacteria	Actinobacteriota	Actinobacteria	Micrococcales	Micrococcaceae	NA	NA
seabass	ASV_165	6.840143791176892	-6.816842247083565	2.3184810706210457	13.76143502339201	0.0010274066043899704	0.013476783391993711	Bacteria	Proteobacteria	Alphaproteobacteria	Rhizobiales	Xanthobacteraceae	Afipia	NA
seabass	ASV_180	55.57860844415659	4.860309328486254	1.51166371058101	15.172533275720241	5.073717248770866e-4	0.011466600982222158	Bacteria	Bacteroidota	Bacteroidia	Flavobacteriales	Weeksellaceae	Chryseobacterium	NA
seabass	ASV_461	11.62975973038426	-7.582108194477769	2.1352730418420545	18.54972811910666	9.375139065660389e-5	0.003026830612627497	Bacteria	Proteobacteria	Gammaproteobacteria	Pseudomonadales	Moraxellaceae	Psychrobacter	NA
seabass	ASV_656	4.853051352509071	-6.322137911063725	2.4460127281650244	11.249290168524524	0.003607843389209412	0.03706239118006033	Bacteria	Proteobacteria	Gammaproteobacteria	Enterobacterales	Morganellaceae	Morganella	NA
seabream	ASV_1	298.5629892513938	0.9690738657355766	0.5214385676440102	27.593032034172268	1.019176084795778e-6	1.7773813236362733e-5	Bacteria	Proteobacteria	Gammaproteobacteria	Enterobacterales	Enterobacteriaceae	Escherichia-Shigella	NA
seabream	ASV_2	27003.30132027109	-10.471392910306198	0.7438500030350493	96.31446602461733	1.2178097282806612e-21	4.672329990836804e-19	Bacteria	Proteobacteria	Gammaproteobacteria	Burkholderiales	Burkholderiales Incertae Sedis	2013Ark19i	NA
seabream	ASV_3	1446.273671637623	2.9816284941384392	0.8811263538586058	9.856302602979497	0.007239875263800626	0.0359185190889419	Bacteria	Proteobacteria	Gammaproteobacteria	Pseudomonadales	Moraxellaceae	Psychrobacter	NA
seabream	ASV_6	1486.6801616039952	4.3230140805414194	1.0268079116693665	14.576758214778351	6.834349300775421e-4	0.005075055513027425	Bacteria	Firmicutes	Bacilli	Bacillales	Bacillaceae	NA	NA
seabream	ASV_14	204.62037987479766	11.865005182458173	1.2016652408143327	97.70977783830642	6.061656585789695e-22	4.672329990836804e-19	Bacteria	Proteobacteria	Gammaproteobacteria	Pseudomonadales	Moraxellaceae	Psychrobacter	NA
seabream	ASV_15	486.23366190560733	3.786849949542394	0.5695620426825055	37.12380184925456	8.68298108185293e-9	2.4985278063031804e-7	Bacteria	Proteobacteria	Gammaproteobacteria	Oceanospirillales	Alcanivoracaceae	Ketobacter	NA
seabream	ASV_16	623.3170885229024	7.460415540619909	1.5098701217271897	27.68012888443934	9.757451102031176e-7	1.7548165966309193e-5	Bacteria	Firmicutes	Bacilli	Lactobacillales	Carnobacteriaceae	NA	NA
seabream	ASV_19	917.0452158517878	-7.8435548919224924	1.4391850460644655	17.032820785465105	2.0015662103010728e-4	0.0017152105291837864	Bacteria	Proteobacteria	Gammaproteobacteria	Burkholderiales	Burkholderiales Incertae Sedis	2013Ark19i	NA
seabream	ASV_22	253.8505085819864	5.548478912834077	1.1388055774292263	16.34859386657058	2.8180451594160327e-4	0.002284204210202714	Bacteria	Proteobacteria	Gammaproteobacteria	Oceanospirillales	Alcanivoracaceae	Ketobacter	NA
seabream	ASV_25	350.73451332780314	6.298467008951318	1.9082739585821016	10.013816616949157	0.006691559596459123	0.0336331226878797	Bacteria	Proteobacteria	Gammaproteobacteria	Pseudomonadales	Moraxellaceae	Psychrobacter	NA
seabream	ASV_27	154.15936462869817	3.863969200248128	1.3294053672925263	17.23287697477224	1.8110411204692257e-4	0.0016034679458923685	Bacteria	Firmicutes	Bacilli	Lactobacillales	Lactobacillaceae	Lactobacillus	NA
seabream	ASV_28	243.17830717622925	-1.4442717639154032	0.7190793300707267	12.45216270320907	0.001977184627185299	0.01230129462643394	Bacteria	Firmicutes	Bacilli	Staphylococcales	Staphylococcaceae	Staphylococcus	NA
seabream	ASV_29	228.96766931918464	4.8004306941289565	1.241344256224868	27.120848850741368	1.2905727764662155e-6	2.184484214283256e-5	Bacteria	Proteobacteria	Alphaproteobacteria	Rhodobacterales	Rhodobacteraceae	Paracoccus	NA
seabream	ASV_32	125.31828835596733	5.271150083160462	1.0442121462038023	18.347683822220745	1.0371727076685463e-4	0.0010063864503554157	Bacteria	Proteobacteria	Gammaproteobacteria	Oceanospirillales	Alcanivoracaceae	Ketobacter	NA
seabream	ASV_34	140.81135275758402	6.125727304339874	0.8992517002621938	32.93422441805569	7.053814504181584e-8	1.5919491165319615e-6	Bacteria	Proteobacteria	Gammaproteobacteria	Xanthomonadales	Xanthomonadaceae	Stenotrophomonas	NA
seabream	ASV_35	280.7901037256418	-3.8224399033860466	2.6816808639417546	18.162528773736554	1.1377765749570243e-4	0.001073426916209455	Bacteria	Verrucomicrobiota	Chlamydiae	Chlamydiales	Chlamydiales Incertae Sedis	Candidatus Similichlamydia	NA
seabream	ASV_38	138.80011265349606	4.032202390490682	0.7697382902417818	24.42308712104034	4.972720116055633e-6	7.442645787046001e-5	Bacteria	Firmicutes	Bacilli	Bacillales	Planococcaceae	Lysinibacillus	NA
seabream	ASV_40	171.95911959756546	8.180780689521193	1.5607586197750878	22.208502215960635	1.504821606051279e-5	1.96823825973298e-4	Bacteria	Proteobacteria	Gammaproteobacteria	Pseudomonadales	Moraxellaceae	Psychrobacter	NA
seabream	ASV_42	148.9332688930233	3.813203897916253	1.051905466984708	22.5092815664172	1.2947073457332517e-5	1.7531860646340856e-4	Bacteria	Actinobacteriota	Actinobacteria	Corynebacteriales	Dietziaceae	Dietzia	NA
seabream	ASV_43	188.78643519181372	11.74880186734957	1.4913973418386064	57.85537007763131	2.734424983582497e-13	1.748512864501919e-11	Bacteria	Actinobacteriota	Actinobacteria	Micrococcales	Micrococcaceae	Rothia	NA
seabream	ASV_44	177.1094992134349	11.65668662856824	1.3122983980819858	76.97252980348745	1.930312060365533e-17	2.4686546460896985e-15	Bacteria	Proteobacteria	Alphaproteobacteria	Rhodobacterales	Rhodobacteraceae	NA	NA
seabream	ASV_45	162.0297914703139	11.52834558880605	1.3764129879307723	67.81528534701874	1.8797404736866984e-15	1.6642932963179922e-13	Bacteria	Proteobacteria	Gammaproteobacteria	Pseudomonadales	Moraxellaceae	Psychrobacter	NA
seabream	ASV_51	181.66393845705844	-12.13580069101961	1.522471056168607	39.37491102054932	2.8173883157809395e-9	1.0376979852300925e-7	Bacteria	Actinobacteriota	Actinobacteria	Corynebacteriales	Dietziaceae	Dietzia	NA
seabream	ASV_53	213.1874956065072	-5.788431206169182	0.8465615020797672	34.639343120891	3.007199309062905e-8	7.526866556336444e-7	Bacteria	Firmicutes	Bacilli	Bacillales	Bacillaceae	Salimicrobium	NA
seabream	ASV_54	86.22927791300681	10.618302312812363	1.1831810709535235	87.18672210847976	1.1685407085033655e-19	2.6899807109747473e-17	Bacteria	Actinobacteriota	Actinobacteria	Propionibacteriales	Nocardioidaceae	NA	NA
seabream	ASV_55	137.76255071040154	6.0391586804614095	0.9778408163096157	69.66800460607001	7.443634107284477e-16	7.788748052258575e-14	Bacteria	Proteobacteria	Alphaproteobacteria	Rhodobacterales	Rhodobacteraceae	Roseovarius	NA
seabream	ASV_56	123.1897522846233	11.133009771258543	1.1724531055270622	95.28201366640778	2.040673947402756e-21	5.87203928365143e-19	Bacteria	Proteobacteria	Alphaproteobacteria	Rhodobacterales	Rhodobacteraceae	Paracoccus	NA
seabream	ASV_57	102.67933411990437	10.87023473866163	1.3851201254682854	61.82627475377706	3.754870979710703e-14	2.5422685280276585e-12	Bacteria	Proteobacteria	Gammaproteobacteria	Pseudomonadales	Moraxellaceae	Psychrobacter	NA
seabream	ASV_58	131.85401032937565	5.619255269995382	1.1011578417052843	39.29367032731028	2.9341877631435437e-9	1.0376979852300925e-7	Bacteria	Proteobacteria	Gammaproteobacteria	Pseudomonadales	Moraxellaceae	Psychrobacter	NA
seabream	ASV_59	121.9815040250648	10.823078081944312	1.141077655341983	82.30819442331818	1.3396849337286606e-18	2.2028247981738402e-16	Bacteria	Proteobacteria	Gammaproteobacteria	Pseudomonadales	Moraxellaceae	Psychrobacter	NA
seabream	ASV_60	116.06212215246866	-0.5638630723692027	0.5273017278636238	15.184692275200405	5.042965159452413e-4	0.003975652670225841	Bacteria	Firmicutes	Bacilli	Bacillales	Bacillaceae	Bacillus	NA
seabream	ASV_62	169.38895130727457	-11.436216995270064	1.0417486483802163	75.50987897736644	4.0108656555201836e-17	4.616506369503731e-15	Bacteria	Firmicutes	Bacilli	Bacillales	Bacillaceae	Salimicrobium	NA
seabream	ASV_63	114.64706520258811	11.029261389208475	1.158415925324721	96.96441181647535	8.7992468943224e-22	4.672329990836804e-19	Bacteria	Actinobacteriota	Actinobacteria	Micrococcales	Micrococcaceae	Kocuria	NA
seabream	ASV_66	75.1921082157696	5.505738721349333	1.2975763001053078	12.539574498543175	0.0018926311990462275	0.011839231033164173	Bacteria	Proteobacteria	Gammaproteobacteria	Oceanospirillales	Alcanivoracaceae	Ketobacter	NA
seabream	ASV_67	113.00823564256476	5.759527405791787	0.9768636212672817	30.805235596019713	2.0451637363173727e-7	4.058592173278097e-6	Bacteria	Actinobacteriota	Actinobacteria	Micrococcales	Dermacoccaceae	Kytococcus	NA
seabream	ASV_68	108.03979052551706	10.943601813588023	1.2083311158833017	86.3029553206392	1.817822046166202e-19	3.4871886252288306e-17	Bacteria	Actinobacteriota	Acidimicrobiia	Microtrichales	Microtrichaceae	Candidatus Microthrix	NA
seabream	ASV_70	124.37146558993894	5.389371245678844	1.4499518380048877	11.076635690424723	0.003933137422679747	0.021764621026463406	Bacteria	Proteobacteria	Gammaproteobacteria	Oceanospirillales	Halomonadaceae	Halomonas	NA
seabream	ASV_71	109.57483959923961	-2.4244532615124132	0.8558225304601216	13.337628964498435	0.001269903351930959	0.008466951521540676	Bacteria	Actinobacteriota	Actinobacteria	Micrococcales	Micrococcaceae	Kocuria	NA
seabream	ASV_72	132.6485081285937	-4.885651029802526	1.2009941840813132	14.098288715571641	8.681514666436973e-4	0.0063243185956132625	Bacteria	Firmicutes	Bacilli	Bacillales	Planococcaceae	Planococcus	NA
seabream	ASV_73	107.9733331585628	1.7657406691145707	1.5589931895409532	17.429430551077985	1.641524029236987e-4	0.001467413064559103	Bacteria	Firmicutes	Bacilli	Exiguobacterales	Exiguobacteraceae	Exiguobacterium	NA
seabream	ASV_74	140.62441250918994	-7.748159938631049	0.930056843304634	42.33221387230918	6.422092465382948e-10	2.639938724162776e-8	Bacteria	Firmicutes	Bacilli	Bacillales	Marinococcaceae	Marinococcus	NA
seabream	ASV_76	102.8405655452511	10.87199505980688	1.362461275067888	62.48462239918874	2.7016970222309404e-14	1.943533295367383e-12	Bacteria	Proteobacteria	Gammaproteobacteria	Pseudomonadales	Moraxellaceae	Psychrobacter	NA
seabream	ASV_78	96.40386401916602	2.8923735488479827	1.1023124990528936	10.160689555092347	0.0062177649006172845	0.03180732178049109	Bacteria	Actinobacteriota	Actinobacteria	Micrococcales	Intrasporangiaceae	NA	NA
seabream	ASV_80	98.91880545976409	6.3939276729991095	1.5187974172217553	17.44451491051248	1.6291899314575193e-4	0.001467413064559103	Bacteria	Proteobacteria	Gammaproteobacteria	Pseudomonadales	Moraxellaceae	Psychrobacter	NA
seabream	ASV_83	103.18500050389142	0.04751753730233855	1.038333732242991	19.070383463911696	7.226347581047129e-5	7.561387332532041e-4	Bacteria	Firmicutes	Bacilli	Exiguobacterales	Exiguobacteraceae	Exiguobacterium	NA
seabream	ASV_84	91.34745059765893	10.679074807998544	1.7480947410842398	26.903784880431175	1.4385247621769938e-6	2.3653457160938854e-5	Bacteria	Proteobacteria	Gammaproteobacteria	Pseudomonadales	Moraxellaceae	Psychrobacter	NA
seabream	ASV_85	114.7670608534713	-9.971640776844831	1.4081889878669678	34.453363795689455	3.300252055821762e-8	8.082106630320954e-7	Bacteria	Firmicutes	Bacilli	Bacillales	Bacillaceae	Halobacillus	NA
seabream	ASV_86	85.81202206147084	10.611357824773721	1.4952826128953591	50.3659738492932	1.1565588622576216e-11	6.339044049802488e-10	Bacteria	Proteobacteria	Alphaproteobacteria	Rhodobacterales	Rhodobacteraceae	Jannaschia	NA
seabream	ASV_91	84.95226170598112	10.596788378159426	1.22179638195339	80.3280759965717	3.605619770325812e-18	5.187585444556262e-16	Bacteria	Proteobacteria	Alphaproteobacteria	Rhodobacterales	Rhodobacteraceae	NA	NA
seabream	ASV_92	144.25348828180557	1.9058528130462022	1.417349516258067	11.622849576231658	0.0029931624105595882	0.017399646134111546	Bacteria	Firmicutes	Bacilli	Staphylococcales	Staphylococcaceae	Salinicoccus	NA
seabream	ASV_94	16.150594027224415	8.201229815034052	1.7051621054808799	26.846028923398592	1.4806720851182828e-6	2.4003571408044277e-5	Bacteria	Actinobacteriota	Actinobacteria	Micrococcales	Micrococcaceae	Arthrobacter	NA
seabream	ASV_96	74.46276970939327	10.406705712677464	1.4429543824308766	53.152635477353385	2.8711233870715474e-12	1.7392963255365006e-10	Bacteria	Firmicutes	Clostridia	Clostridiales	Clostridiaceae	Proteiniclasticum	NA
seabream	ASV_99	77.95812942353102	10.472870460747451	1.6896848065102688	37.89643057140108	5.900579410420438e-9	1.8355586219983578e-7	Bacteria	Proteobacteria	Gammaproteobacteria	Pseudomonadales	Moraxellaceae	Psychrobacter	NA
seabream	ASV_102	27.401676741451926	8.933322065038004	2.177543238566039	13.820260250164011	9.976279716161418e-4	0.007001645093476703	Bacteria	Firmicutes	Clostridia	Clostridiales	Clostridiaceae	Clostridium sensu stricto 1	NA
seabream	ASV_103	76.45107432748232	-3.104361811763262	0.9066443528246331	19.67568806816911	5.3392299095918246e-5	5.90909002494249e-4	Bacteria	Firmicutes	Clostridia	Peptostreptococcales-Tissierellales	Peptostreptococcaceae	NA	NA
seabream	ASV_105	45.62673968915901	9.700103882793526	1.484401778617399	45.40317361693985	1.3830125421905497e-10	6.122490138697394e-9	Bacteria	Actinobacteriota	Actinobacteria	Micrococcales	Microbacteriaceae	NA	NA
seabream	ASV_108	79.4599989829657	-6.878103365481025	1.4259950079217594	26.351351730937864	1.896167402693894e-6	2.989710521233797e-5	Bacteria	Firmicutes	Bacilli	Bacillales	Bacillaceae	Bacillus	NA
seabream	ASV_110	58.565485179846	10.060190784904256	1.4446511467725056	50.65702311410985	9.999244687322087e-12	5.754565317553861e-10	Bacteria	Proteobacteria	Alphaproteobacteria	Rhodobacterales	Rhodobacteraceae	Paracoccus	NA
seabream	ASV_111	28.839027801602832	8.964624620604091	1.597968488966693	24.00805180632213	6.119526075018346e-6	9.030223733777072e-5	Bacteria	Firmicutes	Bacilli	Staphylococcales	Staphylococcaceae	Staphylococcus	NA
seabream	ASV_116	68.15324796461923	-1.63889758295367	0.8409740433182731	39.26593942831826	2.9751549533095616e-9	1.0376979852300925e-7	Bacteria	Actinobacteriota	Actinobacteria	Frankiales	Geodermatophilaceae	Blastococcus	NA
seabream	ASV_119	38.291604740901434	5.768983241772644	1.3272181557868805	14.027303355848005	8.995178342481867e-4	0.006470906420122892	Bacteria	Actinobacteriota	Actinobacteria	Micrococcales	Microbacteriaceae	Microbacterium	NA
seabream	ASV_124	41.831569468095886	7.892910094312212	1.5158763812431835	23.693780874973214	7.160788642286146e-6	1.0432997123128295e-4	Bacteria	Proteobacteria	Gammaproteobacteria	Pseudomonadales	Moraxellaceae	Psychrobacter	NA
seabream	ASV_126	54.53888151100527	9.957449630539545	1.7862724671168646	31.527113996262557	1.4255228416201722e-7	2.9299585548300323e-6	Bacteria	Actinobacteriota	Actinobacteria	Micrococcales	Bogoriellaceae	Georgenia	NA
seabream	ASV_128	7.930721190480476	-0.47845089984123135	2.831858513530056	9.793165248340443	0.007472074375801677	0.03691140603668554	Bacteria	Actinobacteriota	Actinobacteria	Micrococcales	Micrococcaceae	NA	NA
seabream	ASV_129	60.6383677729267	10.110293203084765	2.1466997808910255	21.899694986345665	1.756069322250625e-5	2.221138230670845e-4	Bacteria	Proteobacteria	Gammaproteobacteria	Aeromonadales	Aeromonadaceae	Oceanisphaera	NA
seabream	ASV_133	48.853416250466594	9.756259950190135	1.4531486950749626	34.63872367192229	3.008130856572341e-8	7.526866556336444e-7	Bacteria	Proteobacteria	Alphaproteobacteria	Rhizobiales	Rhizobiaceae	Pseudochrobactrum	NA
seabream	ASV_135	32.42413286110593	6.121125084043173	1.5104850629675104	11.789292925155337	0.002754149866011432	0.016340342761748238	Bacteria	Proteobacteria	Alphaproteobacteria	Rhizobiales	Rhizobiaceae	NA	NA
seabream	ASV_136	59.42120649876789	-5.603116264915287	1.229897154286694	39.01489020680921	3.3730613131375666e-9	1.1418804621827467e-7	Bacteria	Firmicutes	Bacilli	Bacillales	Bacillaceae	Bacillus	NA
seabream	ASV_141	28.159220555378116	0.6720772614886013	1.7873791495028217	9.207837475596023	0.01001252231578122	0.04742556866446167	Bacteria	Firmicutes	Bacilli	Staphylococcales	Staphylococcaceae	Staphylococcus	NA
seabream	ASV_142	45.92471773711703	4.211763752696099	1.2034346516803134	25.729216120737163	2.5880443094161237e-6	3.971785333517278e-5	Bacteria	Proteobacteria	Alphaproteobacteria	Rhodobacterales	Rhodobacteraceae	NA	NA
seabream	ASV_145	51.04525163000032	9.861663248043733	1.4397240154372553	49.68718743079779	1.6239189088775266e-11	8.126655061382753e-10	Bacteria	Proteobacteria	Gammaproteobacteria	Burkholderiales	Comamonadaceae	NA	NA
seabream	ASV_146	52.99310036814467	-6.729510094476006	1.5665976055975297	27.382015553367637	1.1325851704928637e-6	1.9456798973690835e-5	Bacteria	Firmicutes	Bacilli	Bacillales	Bacillaceae	Bacillus	NA
seabream	ASV_150	16.66000306172362	-2.1488343687374516	1.3664650841916404	17.083164597944602	1.9518118070177963e-4	0.0017019207499071843	Bacteria	Firmicutes	Clostridia	Clostridiales	Clostridiaceae	Clostridium sensu stricto 1	NA
seabream	ASV_151	41.79706605935614	9.57361472404245	1.6049886563051265	37.62458751258558	6.759656537173192e-9	2.0474643879700906e-7	Bacteria	Firmicutes	Bacilli	Bacillales	Planococcaceae	NA	NA
seabream	ASV_157	41.00411149228732	9.535941449278498	1.474354753877966	38.15163561238299	5.193708715737634e-9	1.6605440921705602e-7	Bacteria	Proteobacteria	Gammaproteobacteria	Pseudomonadales	Moraxellaceae	Psychrobacter	NA
seabream	ASV_160	7.97162005206774	7.1825870398332174	2.4414274058754897	10.820581422813063	0.004470340443470815	0.02382111967793939	Bacteria	Firmicutes	Bacilli	Lactobacillales	Carnobacteriaceae	Carnobacterium	NA
seabream	ASV_164	43.5761890182443	-10.112230848817438	1.5804164867610477	40.55523955059556	1.5614986944423187e-9	5.990949991010362e-8	Bacteria	Actinobacteriota	Actinobacteria	Micrococcales	Micrococcaceae	NA	NA
seabream	ASV_165	34.47432215619128	5.909066670364494	1.6877264835558166	12.05834958262409	0.0024074798324086994	0.014661424799483668	Bacteria	Proteobacteria	Alphaproteobacteria	Rhizobiales	Xanthobacteraceae	Afipia	NA
seabream	ASV_167	37.69285450220915	9.424487508803479	1.574841133926048	38.38144337407488	4.629941115158598e-9	1.5225892067278703e-7	Bacteria	Firmicutes	Clostridia	Peptostreptococcales-Tissierellales	Peptostreptococcaceae	Acetoanaerobium	NA
seabream	ASV_168	46.84096072464942	-10.216653792443196	1.2649007888599466	68.0304425265885	1.6880181215244965e-15	1.6190907148955795e-13	Bacteria	Firmicutes	Bacilli	Bacillales	Bacillaceae	NA	NA
seabream	ASV_170	37.55142666147624	1.8859013407262442	1.4244576545446677	18.5349197863882	9.44481177079561e-5	9.453024650596301e-4	Bacteria	Proteobacteria	Alphaproteobacteria	Rhodobacterales	Rhodobacteraceae	NA	NA
seabream	ASV_174	46.21933284089502	-5.145953469772979	1.3314572824934805	23.17325216876833	9.289497617392386e-6	1.3365264697023295e-4	Bacteria	Firmicutes	Bacilli	Bacillales	Bacillaceae	Bacillus	NA
seabream	ASV_181	35.41018502682402	9.334333278804452	1.8596886189087654	26.628000307739626	1.6512133876360543e-6	2.6396480682904145e-5	Bacteria	Proteobacteria	Alphaproteobacteria	Rhodobacterales	Rhodobacteraceae	NA	NA
seabream	ASV_182	42.56503907518058	4.6696008122829005	1.9451904648974072	9.784098457873625	0.007506025140131811	0.036920662120904765	Bacteria	Proteobacteria	Gammaproteobacteria	Pseudomonadales	Pseudomonadaceae	Azotobacter	NA
seabream	ASV_184	44.86891922158858	-9.96140949399496	1.3808224377405758	33.417113879783955	5.5407163866032025e-8	1.328617616870893e-6	Bacteria	Firmicutes	Bacilli	Bacillales	Bacillaceae	Halobacillus	NA
seabream	ASV_185	20.136386690386406	8.39415166448375	1.596206267661286	20.938613513868063	2.8394736714286177e-5	3.440246521909831e-4	Bacteria	Proteobacteria	Alphaproteobacteria	Caulobacterales	Hyphomonadaceae	Hyphomonas	NA
seabream	ASV_187	33.941858660127835	9.273228652263969	2.0911251462812372	20.705148986595333	3.19105304882622e-5	3.747859244080591e-4	Bacteria	Firmicutes	Clostridia	Clostridiales	Clostridiaceae	Proteiniclasticum	NA
seabream	ASV_189	36.900067021887075	-9.844530401616085	1.5178408020022234	33.03167844277533	6.718342837522218e-8	1.5465625211976145e-6	Bacteria	Firmicutes	Bacilli	Bacillales	Bacillaceae	NA	NA
seabream	ASV_190	23.89378182775994	2.6199122315013725	1.6715416129799385	13.571310113290252	0.0011298673340507533	0.0077409363184072445	Bacteria	Proteobacteria	Alphaproteobacteria	Rhodobacterales	Rhodobacteraceae	Paracoccus	NA
seabream	ASV_191	18.270850228733817	8.379713807983478	2.471309215087724	12.933491865705847	0.0015542752287315445	0.009994250213798926	Bacteria	Proteobacteria	Gammaproteobacteria	Pseudomonadales	Moraxellaceae	Psychrobacter	NA
seabream	ASV_193	25.88178224135556	8.881946845899321	1.3440622642367677	50.15895090157525	1.2826914583023697e-11	6.710808493209216e-10	Bacteria	Deinococcota	Deinococci	Deinococcales	Deinococcaceae	Deinococcus	NA
seabream	ASV_194	33.331865224196086	0.9869842664241885	1.599217299459582	12.096027281637731	0.0023625502220331715	0.014464336731703088	Bacteria	Firmicutes	Bacilli	Bacillales	Planococcaceae	Planococcus	NA
seabream	ASV_195	38.55403986644618	-2.9934991350712736	2.3666515032779247	12.632119703300788	0.0018070495408881212	0.011365650391050423	Bacteria	Proteobacteria	Gammaproteobacteria	Methylococcales	Cycloclasticaceae	Cycloclasticus	NA
seabream	ASV_197	28.637256058954573	9.028172913045891	1.7342941499569615	29.499714409010906	3.9284244667460906e-7	7.536027602041251e-6	Bacteria	Proteobacteria	Alphaproteobacteria	Rhodobacterales	Rhodobacteraceae	Sulfitobacter	NA
seabream	ASV_199	11.294167618056706	5.245275478998697	2.002815165910298	10.394699885806176	0.005531203019448754	0.02867754358281764	Bacteria	Proteobacteria	Gammaproteobacteria	Pseudomonadales	Pseudomonadaceae	NA	NA
seabream	ASV_207	32.77463854226751	0.716161606670166	1.300068322741389	19.50979122218098	5.8009973164337234e-5	6.29900746341058e-4	Bacteria	Proteobacteria	Alphaproteobacteria	Sphingomonadales	Sphingomonadaceae	NA	NA
seabream	ASV_210	36.215346931977564	-6.94228422354983	1.4958295588536963	29.81431068598212	3.3566394438911634e-7	6.548291525285981e-6	Bacteria	Actinobacteriota	Actinobacteria	Frankiales	Geodermatophilaceae	Modestobacter	NA
seabream	ASV_211	37.28412653001753	-9.887328021886098	1.2570331758902185	65.8738944691095	4.96210060599824e-15	4.0795555696456956e-13	Bacteria	Firmicutes	Bacilli	Bacillales	Bacillaceae	Pontibacillus	NA
seabream	ASV_216	37.193870928378054	-9.883785176714184	1.2589393659738284	65.60421396135041	5.678399496470089e-15	4.357225213624715e-13	Bacteria	Firmicutes	Bacilli	Bacillales	Bacillaceae	Bacillus	NA
seabream	ASV_217	28.896048099641213	0.4680753816552594	1.3864571641385735	16.737000904408262	2.3206328293908453e-4	0.0019216175443373114	Bacteria	Proteobacteria	Alphaproteobacteria	Rhodobacterales	Rhodobacteraceae	Paracoccus	NA
seabream	ASV_218	31.043045731700584	-9.622862550303598	2.4861277048505466	14.768260117761145	6.21030688808559e-4	0.0047653754854576754	Bacteria	Firmicutes	Bacilli	Bacillales	Planococcaceae	Planomicrobium	NA
seabream	ASV_219	22.332325102879235	5.212639837416589	1.098614479234021	18.341304102394815	1.0404864256498217e-4	0.0010063864503554157	Bacteria	Proteobacteria	Alphaproteobacteria	Rhizobiales	Xanthobacteraceae	NA	NA
seabream	ASV_221	34.69720171127894	-9.783587568227503	1.4504281285736373	46.793368604943	6.901589314142088e-11	3.1774917202310172e-9	Bacteria	Actinobacteriota	Actinobacteria	Propionibacteriales	Nocardioidaceae	Nocardioides	NA
seabream	ASV_222	28.52321681327447	9.022154390304197	1.4921839832830939	40.66392423905344	1.4789076152145269e-9	5.869733327972139e-8	Bacteria	Actinobacteriota	Actinobacteria	Propionibacteriales	Nocardioidaceae	Nocardioides	NA
seabream	ASV_226	25.121945903252932	8.839157805673336	2.4818054882574905	13.73334991241208	0.001041935793359853	0.007268291503982974	Bacteria	Actinobacteriota	Actinobacteria	Corynebacteriales	Dietziaceae	Dietzia	NA
seabream	ASV_227	40.25299117650314	-9.997478358732426	1.6316098320750976	37.27009589243063	8.070519792924696e-9	2.3818380209375194e-7	Bacteria	Proteobacteria	Gammaproteobacteria	Burkholderiales	Burkholderiales Incertae Sedis	2013Ark19i	NA
seabream	ASV_229	25.091673052492617	8.837382176994822	1.5655789675884246	35.62729713499063	1.8349774203731233e-8	4.911765141510384e-7	Bacteria	Proteobacteria	Alphaproteobacteria	Rhodobacterales	Rhodobacteraceae	NA	NA
seabream	ASV_231	35.821596190868426	7.856383964433529	1.6055927353436226	19.103365162654057	7.108156188293432e-5	7.505952085069487e-4	Bacteria	Fusobacteriota	Fusobacteriia	Fusobacteriales	Fusobacteriaceae	Cetobacterium	NA
seabream	ASV_232	34.84036137024756	-9.789372418707108	1.4307342160587504	48.27765679581336	3.285791691989159e-11	1.5758109322831345e-9	Bacteria	Firmicutes	Bacilli	Bacillales	Bacillaceae	Pontibacillus	NA
seabream	ASV_234	23.623348538434996	8.750348540633167	1.3978576057178622	44.98835929026677	1.7017740824194077e-10	7.254599884684215e-9	Bacteria	Bdellovibrionota	Bdellovibrionia	Bacteriovoracales	Bacteriovoracaceae	Peredibacter	NA
seabream	ASV_236	22.28433438221132	8.66622857304228	1.7616054275577426	27.027232474707503	1.3524182964173387e-6	2.2559905205454446e-5	Bacteria	Proteobacteria	Alphaproteobacteria	Rhodobacterales	Rhodobacteraceae	NA	NA
seabream	ASV_237	30.84179510614851	-9.613768863123237	1.693735187170581	32.631472693891666	8.206646682787464e-8	1.7492315429422907e-6	Bacteria	Firmicutes	Bacilli	Bacillales	Bacillaceae	Salimicrobium	NA
seabream	ASV_238	25.619802128758437	8.867339362458537	1.541945266980811	36.98306192094046	9.316014201825108e-9	2.615300572268463e-7	Bacteria	Actinobacteriota	Acidimicrobiia	Microtrichales	Iamiaceae	Iamia	NA
seabream	ASV_240	29.342509300868894	9.06293991409468	2.0851505747863643	20.218436068194848	4.0702622443207814e-5	4.593011610993353e-4	Bacteria	Firmicutes	Clostridia	Clostridiales	Clostridiaceae	Proteiniclasticum	NA
seabream	ASV_248	19.841450573573127	5.291340733455407	1.6398819566919436	19.13797716632891	6.986200748536323e-5	7.445478760708618e-4	Bacteria	Actinobacteriota	Actinobacteria	Micrococcales	Micrococcaceae	Glutamicibacter	NA
seabream	ASV_250	23.68391377277257	8.504384231991617	1.6214354386298684	18.964205483382614	7.620353222468894e-5	7.831273713447943e-4	Bacteria	Actinobacteriota	Actinobacteria	Micrococcales	Dermabacteraceae	Brachybacterium	NA
seabream	ASV_251	27.231240680528586	-9.433839489505598	3.1220359506721205	9.093874175287723	0.010599620423131013	0.04959415897164145	Bacteria	Firmicutes	Bacilli	Bacillales	Marinococcaceae	Marinococcus	NA
seabream	ASV_253	22.809935484161866	8.699745054184687	1.545181026352753	35.86468360010693	1.6296071017608477e-8	4.4658994622065134e-7	Bacteria	Proteobacteria	Gammaproteobacteria	Burkholderiales	Alcaligenaceae	NA	NA
seabream	ASV_257	28.677217077220167	-4.244703992994379	1.6040684324275314	18.303275891374795	1.0604596288762328e-4	0.0010171575273637866	Bacteria	Actinobacteriota	Actinobacteria	Micrococcales	Intrasporangiaceae	Ornithinimicrobium	NA
seabream	ASV_259	20.42595687134365	8.540571766497642	2.0345630228940195	19.67756399317048	5.3342242600768425e-5	5.90909002494249e-4	Bacteria	Campilobacterota	Campylobacteria	Campylobacterales	Sulfurovaceae	Sulfurovum	NA
seabream	ASV_261	21.40757582497294	4.336674394051269	1.4075392857824414	13.94404214981023	9.377557147570273e-4	0.006704079675064214	Bacteria	Proteobacteria	Alphaproteobacteria	Rhodobacterales	Rhodobacteraceae	Octadecabacter	NA
seabream	ASV_273	26.1367218737949	-9.343364415376266	1.6469466425670582	25.90991237006773	2.364471129226021e-6	3.677711175323176e-5	Bacteria	Firmicutes	Bacilli	Bacillales	Bacillaceae	Salimicrobium	NA
seabream	ASV_275	25.650031095279694	-9.347709739021507	1.6827955216813	31.842002557744905	1.217858967173922e-7	2.5486466749403346e-6	Bacteria	Firmicutes	Bacilli	Bacillales	Bacillaceae	Bacillus	NA
seabream	ASV_277	19.544656276506977	8.477037657944521	1.6776037625981033	29.064288283390525	4.883936278938987e-7	9.215427306653729e-6	Bacteria	Proteobacteria	Alphaproteobacteria	Rhodobacterales	Rhodobacteraceae	NA	NA
seabream	ASV_278	23.196800196191592	-1.1112059537871228	1.2701753248014067	10.58231114658443	0.005035937501149208	0.026347109381012444	Bacteria	Proteobacteria	Alphaproteobacteria	Rhizobiales	Devosiaceae	Devosia	NA
seabream	ASV_280	23.17229546105058	-0.9607926962186786	1.7974778455957299	10.143526035743008	0.006271353879691019	0.03193950582090426	Bacteria	Proteobacteria	Alphaproteobacteria	Rhodobacterales	Rhodobacteraceae	Paracoccus	NA
seabream	ASV_281	20.27208516947797	-9.008269897125807	1.7573012980488145	27.626175284338757	1.0024258534274365e-6	1.7750648573768914e-5	Bacteria	Firmicutes	Bacilli	Bacillales	Bacillaceae	NA	NA
seabream	ASV_283	20.220330690914214	-0.2509127828068614	1.1507288850892659	13.111392039525356	0.0014219927874045107	0.0092469700469073	Bacteria	Proteobacteria	Alphaproteobacteria	Rhizobiales	Rhizobiaceae	Aurantimonas	NA
seabream	ASV_284	24.87705640589427	-9.303446237601166	1.9666896657799795	22.828129193985873	1.1039126992670278e-5	1.5308476106703e-4	Bacteria	Actinobacteriota	Actinobacteria	Kineosporiales	Kineosporiaceae	Pseudokineococcus	NA
seabream	ASV_289	19.881937625086664	0.516537894265722	1.4159897949897564	14.689225351686787	6.460635555327207e-4	0.004860255898157919	Bacteria	Firmicutes	Bacilli	Exiguobacterales	Exiguobacteraceae	Exiguobacterium	NA
seabream	ASV_296	16.231126611176812	6.012704795278233	1.6628825800846225	20.31784171732005	3.87290397316706e-5	4.457712473115286e-4	Bacteria	Proteobacteria	Alphaproteobacteria	Rhizobiales	Devosiaceae	Devosia	NA
seabream	ASV_299	22.483433553226405	-5.370296821179489	1.2815946361962747	31.20878748935479	1.6714673716404247e-7	3.3751911311546115e-6	Bacteria	Firmicutes	Bacilli	Bacillales	Bacillaceae	Fictibacillus	NA
seabream	ASV_304	21.36217813594221	-9.083801098110452	1.9778152161852267	21.853183609916968	1.797386490378265e-5	2.2486867939406336e-4	Bacteria	Actinobacteriota	Rubrobacteria	Rubrobacterales	Rubrobacteriaceae	Rubrobacter	NA
seabream	ASV_315	19.822616565434103	-5.059355491517204	2.177619007185839	10.622518588629163	0.004935707294325312	0.025940635140495133	Bacteria	Actinobacteriota	Actinobacteria	Propionibacteriales	Nocardioidaceae	NA	NA
seabream	ASV_317	13.260798956968824	-0.47845684107596137	2.948195586428913	10.07823639711458	0.006479459396544672	0.03285399896662078	Bacteria	Proteobacteria	Gammaproteobacteria	Oceanospirillales	Alcanivoracaceae1	Alcanivorax	NA
seabream	ASV_318	17.25007028221768	8.081117712229856	1.5642904062985319	19.591221751159964	5.569551830493491e-5	6.105289673236198e-4	Bacteria	Proteobacteria	Alphaproteobacteria	Rhizobiales	Devosiaceae	Devosia	NA
seabream	ASV_319	14.94890495919037	8.090246528885801	2.568494367194446	11.435582156517967	0.003286963534359276	0.018729183307165973	Bacteria	Proteobacteria	Alphaproteobacteria	Rhodobacterales	Rhodobacteraceae	Pseudorhodobacter	NA
seabream	ASV_320	13.43648480345602	0.5805526684365817	1.4676318393284273	12.414687007964517	0.0020145820912393824	0.012466580575357685	Bacteria	Proteobacteria	Gammaproteobacteria	Pseudomonadales	Moraxellaceae	Acinetobacter	NA
seabream	ASV_323	21.83548937533877	-8.961343766828502	1.5954673969339574	21.96903538474939	1.696229374452398e-5	2.1692888999941224e-4	Bacteria	Proteobacteria	Alphaproteobacteria	Rhodobacterales	Rhodobacteraceae	Roseivivax	NA
seabream	ASV_326	14.993027108999113	8.094505562522496	1.489947062053418	35.07451180578195	2.4191708102499707e-8	6.32833091499481e-7	Bacteria	Proteobacteria	Alphaproteobacteria	Rhodobacterales	Rhodobacteraceae	Roseovarius	NA
seabream	ASV_331	26.512432667338697	-0.31767055503809655	1.3740307462465404	10.505316354891363	0.005233588086950297	0.02725728456144702	Archaea	Halobacterota	Halobacteria	Halobacterales	Halococcaceae	Halococcus	NA
seabream	ASV_334	17.336501851214248	-0.8837915855918735	1.2203549367308244	18.68056725321142	8.781452601848753e-5	8.866185916427995e-4	Bacteria	Chloroflexi	Chloroflexia	Thermomicrobiales	JG30-KF-CM45	NA	NA
seabream	ASV_341	16.840311315766733	2.5969397356296207	1.7415093164532391	11.647045169667024	0.002957169894224332	0.017290963896294496	Bacteria	Cyanobacteria	Cyanobacteriia	Synechococcales	Cyanobiaceae	Cyanobium PCC-6307	NA
seabream	ASV_345	18.75102471949609	-8.853204214224144	1.861178270365662	18.24188810078472	1.0935139536401585e-4	0.0010401938517684483	Bacteria	Firmicutes	Bacilli	Bacillales	Bacillaceae	Halobacillus	NA
seabream	ASV_348	16.587438377723668	-5.085706655956567	1.7181822253825132	16.41272958440601	2.729110084750487e-4	0.0022437183625341503	Bacteria	Proteobacteria	Alphaproteobacteria	Rhodobacterales	Rhodobacteraceae	NA	NA
seabream	ASV_351	18.093280098471745	7.520361785648719	1.7632833539444748	13.31257408194611	0.0012859120562882125	0.008506234349354786	Bacteria	Actinobacteriota	Actinobacteria	Micrococcales	Intrasporangiaceae	Ornithinimicrobium	NA
seabream	ASV_356	12.43957108765219	7.825270631113966	2.056633744329154	17.13812325286858	1.8989075469892156e-4	0.0016684294554080816	Bacteria	Proteobacteria	Alphaproteobacteria	Rhodobacterales	Rhodobacteraceae	NA	NA
seabream	ASV_359	17.664651620580752	-8.809864432323662	1.5848997312668298	33.32268766550733	5.80858450980159e-8	1.3644246470982918e-6	Bacteria	Verrucomicrobiota	Chlamydiae	Chlamydiales	Waddliaceae	Waddlia	NA
seabream	ASV_365	14.477545860829004	8.043931061833304	1.6536413123694047	27.87611858384109	8.846627907751695e-7	1.6162648764797142e-5	Bacteria	Proteobacteria	Alphaproteobacteria	Rhodobacterales	Rhodobacteraceae	NA	NA
seabream	ASV_368	15.172902849495665	2.585589738358333	1.7499107553265454	11.267622964690958	0.003574923569071238	0.020071887941468265	Bacteria	Proteobacteria	Alphaproteobacteria	Rhizobiales	Rhizobiaceae	NA	NA
seabream	ASV_379	16.70821599298268	-0.951207420309084	1.5904830943393622	11.645507824102395	0.0029594438640921077	0.017290963896294496	Bacteria	Proteobacteria	Alphaproteobacteria	Azospirillales	Azospirillaceae	Skermanella	NA
seabream	ASV_386	17.68115573204373	-5.186315969793597	1.5377987711311503	20.773277061044865	3.0841834379101366e-5	3.659685708283059e-4	Bacteria	Firmicutes	Bacilli	Thermoactinomycetales	Thermoactinomycetaceae	Novibacillus	NA
seabream	ASV_387	17.871856672764284	-8.826399675792482	1.6012284026140031	32.68667415340258	7.983234596574311e-8	1.7337175510673644e-6	Bacteria	Firmicutes	Bacilli	Bacillales	Bacillaceae	NA	NA
seabream	ASV_392	16.676285143232167	-8.726598051428217	1.5858594737019125	32.83685516597154	7.405723601944965e-8	1.6392284357382026e-6	Bacteria	Firmicutes	Bacilli	Bacillales	Bacillaceae	Bacillus	NA
seabream	ASV_395	20.57047372827439	-6.19069327558019	1.4206511979941692	15.255551113210544	4.867423858812365e-4	0.00386372749068485	Bacteria	Bacteroidota	Bacteroidia	Flavobacteriales	Flavobacteriaceae	Salegentibacter	NA
seabream	ASV_397	13.708470554665652	-4.807335347993055	1.7468905162067903	14.876079523718658	5.884375454588424e-4	0.0045455813075377695	Bacteria	Firmicutes	Bacilli	Bacillales	Bacillaceae	NA	NA
seabream	ASV_402	17.01275087384363	-8.75520844293342	2.3878049440859335	14.164013525263002	8.400856032977112e-4	0.006158844136278125	Bacteria	Firmicutes	Bacilli	Bacillales	Planococcaceae	NA	NA
seabream	ASV_404	13.747595942526084	-8.448073826892248	1.8614853513198173	22.436998834682186	1.3423556893132515e-5	1.7965713934878517e-4	Bacteria	Firmicutes	Bacilli	Erysipelotrichales	Erysipelotrichaceae	Turicibacter	NA
seabream	ASV_405	16.53803236549348	-8.700080265302732	2.205173084091635	14.209064546784134	8.213737838354359e-4	0.006060264264067864	Bacteria	Firmicutes	Bacilli	Alicyclobacillales	Alicyclobacillaceae	Tumebacillus	NA
seabream	ASV_406	13.182599385152926	2.011308810285348	1.6513992852608705	11.30481699474393	0.0035090550391285533	0.019798638970769437	Bacteria	Cyanobacteria	Cyanobacteriia	Synechococcales	Cyanobiaceae	Cyanobium PCC-6307	NA
seabream	ASV_407	13.200721620820339	-1.8279754940368285	1.301148145067371	16.929776504138317	2.107394014410297e-4	0.0017576887757871393	Bacteria	Proteobacteria	Alphaproteobacteria	Rhizobiales	Beijerinckiaceae	Microvirga	NA
seabream	ASV_409	12.314758939104578	7.8105521627822325	1.8690206655720918	20.776928806491384	3.07855724941244e-5	3.659685708283059e-4	Bacteria	Proteobacteria	Alphaproteobacteria	Rhodobacterales	Rhodobacteraceae	NA	NA
seabream	ASV_412	13.516147783444964	7.944527141476946	1.86087722218034	21.45276717700706	2.195789968836037e-5	2.717585219494923e-4	Bacteria	Proteobacteria	Gammaproteobacteria	Pseudomonadales	Pseudomonadaceae	Pseudomonas	NA
seabream	ASV_416	14.505350165527393	8.046407414491663	2.464766989071934	12.334802819659245	0.002096677332664146	0.012905217165221562	Bacteria	Firmicutes	Clostridia	Clostridiales	Clostridiaceae	Proteiniclasticum	NA
seabream	ASV_419	23.989673461111828	-5.16713201530582	2.3062058991828396	11.356821000940442	0.0034189886074143766	0.019385496980955406	Bacteria	Actinobacteriota	Actinobacteria	Micrococcales	Micrococcaceae	Kocuria	NA
seabream	ASV_421	10.829899961340562	7.625103775791498	1.9475405556401257	18.487389694817082	9.671956517195964e-5	9.596915475252202e-4	Bacteria	Proteobacteria	Alphaproteobacteria	Rhodobacterales	Rhodobacteraceae	Pseudorhodobacter	NA
seabream	ASV_424	12.07399442359861	7.781988733024536	1.888047591990615	20.248859210744186	4.008815694221177e-5	4.568462241632252e-4	Bacteria	Actinobacteriota	Actinobacteria	Propionibacteriales	Nocardioidaceae	Nocardioides	NA
seabream	ASV_426	12.20857138930239	6.797520447056034	1.3261821050126734	22.07088224256563	1.612014023820999e-5	2.0847507206943482e-4	Bacteria	Planctomycetota	Planctomycetes	Pirellulales	Pirellulaceae	Rubripirellula	NA
seabream	ASV_429	11.17019192873811	7.6699577409005455	2.086726659031842	16.198911752765596	3.0370434583528534e-4	0.002444501412981912	Bacteria	Firmicutes	Clostridia	Peptostreptococcales-Tissierellales	Peptostreptococcaceae	Acetoanaerobium	NA
seabream	ASV_436	13.449028624190172	-8.416448502977111	2.0293415862164736	18.696265633512695	8.71279511590664e-5	8.866185916427995e-4	Bacteria	Firmicutes	Bacilli	Bacillales	Bacillaceae	NA	NA
seabream	ASV_444	11.594110647129968	7.723409334576889	1.9379024279562833	19.00266194472964	7.475227044079751e-5	7.751339033996211e-4	Bacteria	Actinobacteriota	Thermoleophilia	Solirubrobacterales	Solirubrobacteraceae	Conexibacter	NA
seabream	ASV_452	13.360166553214397	-4.336633109819581	1.8338922447736739	12.664917361150003	0.0017776576991729543	0.011242219844769617	Bacteria	Firmicutes	Bacilli	Lactobacillales	Carnobacteriaceae	Alkalibacterium	NA
seabream	ASV_455	15.074820684266625	-8.580588883327358	1.80542269122059	24.42056009934312	4.979007172915222e-6	7.442645787046001e-5	Bacteria	Firmicutes	Bacilli	Alicyclobacillales	Alicyclobacillaceae	Tumebacillus	NA
seabream	ASV_459	13.562136116661469	-8.428447355582392	1.840567049258031	22.89305083904192	1.068654141891941e-5	1.500025508923932e-4	Bacteria	Cyanobacteria	Cyanobacteriia	Cyanobacteriales	Chroococcidiopsaceae	Gloeocapsa PCC-7428	NA
seabream	ASV_460	9.156642612870957	7.382620378580781	1.9505216084292953	17.633805936565594	1.4820665089388288e-4	0.0013646868414308737	Bacteria	Deinococcota	Deinococci	Deinococcales	Deinococcaceae	Deinococcus	NA
seabream	ASV_469	12.888243782436625	-8.310279353520423	1.8933818470240413	16.384973081513692	2.767249402096242e-4	0.0022589390509310456	Bacteria	Actinobacteriota	Actinobacteria	Micrococcales	Micrococcaceae	Kocuria	NA
seabream	ASV_470	9.979549213890182	7.383872104568552	2.227947470426046	9.131301370125811	0.010403107857099534	0.04887337609600638	Bacteria	Verrucomicrobiota	Verrucomicrobiae	Verrucomicrobiales	DEV007	NA	NA
seabream	ASV_473	13.680514742834497	-6.534754254566466	1.6943909389968737	15.435894088944536	4.4477276597691624e-4	0.003555093428051601	Bacteria	Firmicutes	Bacilli	Bacillales	Bacillaceae	Piscibacillus	NA
seabream	ASV_474	12.914698063713287	-3.1789254417336275	1.8838942945626669	10.214295965751887	0.006053322507568677	0.031104349134872977	Bacteria	Actinobacteriota	Actinobacteria	Micrococcales	Intrasporangiaceae	Ornithinimicrobium	NA
seabream	ASV_479	12.195147711140237	4.621841102654463	2.1061349313616375	9.989326421651526	0.006774002125415951	0.03389946281023374	Bacteria	Proteobacteria	Gammaproteobacteria	Burkholderiales	Comamonadaceae	NA	NA
seabream	ASV_484	13.064771213063057	-8.374521376109808	1.8547022878193797	22.334949631693945	1.4126263750852703e-5	1.8688884571530415e-4	Bacteria	Actinobacteriota	Thermoleophilia	Solirubrobacterales	Solirubrobacteraceae	NA	NA
seabream	ASV_486	9.963360996514432	7.50470813814616	1.7406593604703295	22.76041553789581	1.1419275821246944e-5	1.5647126750303848e-4	Bacteria	Proteobacteria	Alphaproteobacteria	Rhodobacterales	Rhodobacteraceae	NA	NA
seabream	ASV_487	12.180356888370508	-8.273443412595602	2.4287439998327875	12.69255225173545	0.0017532639290647161	0.011149208742284466	Bacteria	Firmicutes	Clostridia	Peptostreptococcales-Tissierellales	Peptostreptococcaceae	Sporacetigenium	NA
seabream	ASV_490	13.466977188428674	-6.8644658606982185	1.3864859322342735	23.142288295083176	9.434436102018304e-6	1.3406217226448233e-4	Bacteria	Planctomycetota	Planctomycetes	Pirellulales	Pirellulaceae	Rhodopirellula	NA
seabream	ASV_493	12.959699771205548	-8.362670605849024	1.646164028578602	28.571310768844725	6.249117579721901e-7	1.1601184410096627e-5	Bacteria	Actinobacteriota	Actinobacteria	Corynebacteriales	Mycobacteriaceae	Mycobacterium	NA
seabream	ASV_495	9.589368372028902	7.4498166521223075	2.1314919374862162	14.922351341538118	5.749797870340536e-4	0.004471633343758079	Bacteria	Proteobacteria	Alphaproteobacteria	Rhizobiales	Devosiaceae	NA	NA
seabream	ASV_500	10.089097053428373	7.522841587376213	1.9343518050816888	18.403014039542725	1.0088724813895036e-4	9.92489082119076e-4	Bacteria	Actinobacteriota	Actinobacteria	Propionibacteriales	Nocardioidaceae	NA	NA
seabream	ASV_508	11.47613586670877	-8.187632851763553	2.0491810597156075	17.651173046051895	1.4692526188517347e-4	0.0013637981970147958	Bacteria	Firmicutes	Bacilli	Bacillales	Bacillaceae	NA	NA
seabream	ASV_512	16.35908832056728	-5.282597927679557	2.0066563874993717	13.338137424039914	0.0012695805457281486	0.008466951521540676	Bacteria	Firmicutes	Bacilli	Lactobacillales	Carnobacteriaceae	NA	NA
seabream	ASV_522	14.559999624382403	-8.53025340295579	2.418500106974955	13.333359128278715	0.0012726173876859573	0.008466951521540676	Bacteria	Actinobacteriota	Actinobacteria	Frankiales	Geodermatophilaceae	NA	NA
seabream	ASV_528	11.362708609502059	-8.173132385756597	2.081233392019767	17.060542381882044	1.9740142918588577e-4	0.0017083386841575529	Bacteria	Firmicutes	Bacilli	Bacillales	Bacillaceae	NA	NA
seabream	ASV_529	8.864274931152314	7.336378202705864	1.9537731232413706	17.425656505763783	1.644624546725667e-4	0.001467413064559103	Bacteria	Actinobacteriota	Actinobacteria	Micrococcales	Intrasporangiaceae	NA	NA
seabream	ASV_530	8.631019640305988	7.297924034169152	2.3883313568589433	11.551559163633925	0.0031017786256379576	0.017878874935610148	Bacteria	Actinobacteriota	Actinobacteria	Propionibacteriales	Propionibacteriaceae	NA	NA
seabream	ASV_532	9.798458016033694	-7.959858408423371	1.9198045439922773	19.391938286271866	6.153101858072353e-5	6.618897419290913e-4	Bacteria	Firmicutes	Clostridia	Clostridiales	Clostridiaceae	Clostridium sensu stricto 13	NA
seabream	ASV_534	11.843160643112569	-8.232897663462104	1.8786631554974145	21.24432102987963	2.436993116428681e-5	2.9840202946908637e-4	Bacteria	Actinobacteriota	Rubrobacteria	Rubrobacterales	Rubrobacteriaceae	Rubrobacter	NA
seabream	ASV_542	10.291576172432794	-8.030671762656146	1.8823661202660256	20.44042975223597	3.6426469041313696e-5	4.2350369562173804e-4	Bacteria	Firmicutes	Bacilli	Paenibacillales	Paenibacillaceae	Paenibacillus	NA
seabream	ASV_543	13.679356951662852	-6.118643454271791	2.0730245160746397	10.668476602833636	0.0048235828295485565	0.025467632278946738	Bacteria	Cyanobacteria	Cyanobacteriia	Synechococcales	Cyanobiaceae	Synechococcus CC9902	NA
seabream	ASV_544	6.747735977459462	-7.421596424771923	2.4274339928391546	10.962465406661977	0.00416419331776439	0.02271557587083798	Bacteria	Firmicutes	Bacilli	Bacillales	Bacillaceae	NA	NA
seabream	ASV_551	7.681719504041439	7.130092967139185	2.191440778646389	13.300451775240319	0.0012937298349034046	0.008509045942707535	Bacteria	Proteobacteria	Alphaproteobacteria	Rhodobacterales	Rhodobacteraceae	NA	NA
seabream	ASV_553	10.564921534907526	-4.908312812578016	1.805410389838929	13.62810992585031	0.0010982305745270299	0.007569241863955757	Bacteria	Firmicutes	Bacilli	Paenibacillales	Paenibacillaceae	Paenibacillus	NA
seabream	ASV_554	8.704677177534323	7.309647336855913	2.1793902616960437	13.906963327498985	9.553033119723947e-4	0.006787371062223619	Bacteria	Proteobacteria	Alphaproteobacteria	Acetobacterales	Acetobacteraceae	Roseomonas	NA
seabream	ASV_565	8.948106670081026	-7.828918946425587	2.1535304419234995	15.00770692911155	5.509571802887318e-4	0.004313957241580478	Bacteria	Firmicutes	Clostridia	Lachnospirales	Lachnospiraceae	NA	NA
seabream	ASV_567	6.707462528761923	6.9337049030423215	2.043109131964013	14.731878471198002	6.324311256156933e-4	0.004809962382770809	Bacteria	Proteobacteria	Alphaproteobacteria	Rhodobacterales	Rhodobacteraceae	NA	NA
seabream	ASV_573	8.436073940906159	7.264720934910214	2.3696068974550037	11.662918400734497	0.0029337928636673978	0.017290963896294496	Bacteria	Actinobacteriota	Actinobacteria	Micrococcales	Intrasporangiaceae	Serinicoccus	NA
seabream	ASV_578	9.262207091220606	5.551660096758401	1.9365693646956246	13.139357303298738	0.001402247949808876	0.009170382899034183	Bacteria	Proteobacteria	Alphaproteobacteria	Acetobacterales	Acetobacteraceae	Roseomonas	NA
seabream	ASV_583	8.192988613050765	6.957738962317152	2.045756512204522	9.196766668668971	0.01006809934521743	0.04749337027190682	Bacteria	Bacteroidota	Bacteroidia	Flavobacteriales	Flavobacteriaceae	Vitellibacter	NA
seabream	ASV_587	10.844792357571889	-8.105595374645654	2.3336220185047143	13.381021698711109	0.0012426478049582079	0.008413456608864101	Bacteria	Firmicutes	Clostridia	Clostridiales	Clostridiaceae	Clostridium sensu stricto 13	NA
seabream	ASV_612	9.301447666643135	-6.19963488248861	2.2677946005650313	10.380049461987426	0.005571869015358454	0.028758839626356864	Bacteria	Firmicutes	Clostridia	Clostridiales	Clostridiaceae	Clostridium sensu stricto 13	NA
seabream	ASV_618	5.854607090037503	6.737345486858196	2.0907384747871824	13.518743686462983	0.001159957580309187	0.007900066123880913	Bacteria	Bacteroidota	Bacteroidia	Flavobacteriales	Weeksellaceae	Chryseobacterium	NA
seabream	ASV_623	7.307779143192762	7.002132068337916	1.6963270413113674	16.94200246224257	2.0945508539252605e-4	0.0017576887757871393	Bacteria	Actinobacteriota	Actinobacteria	Corynebacteriales	Mycobacteriaceae	Mycobacterium	NA
seabream	ASV_635	9.360328067784971	-7.893254266581062	2.3210716574578405	13.0482094721214	0.0014676324774997365	0.009490140346079758	Bacteria	Actinobacteriota	Actinobacteria	Propionibacteriales	Nocardioidaceae	NA	NA
seabream	ASV_644	9.308557627964687	-7.045343130783051	1.654128275379361	14.078997533684458	8.765658160167275e-4	0.006345454429152538	Archaea	Halobacterota	Halobacteria	Halobacterales	Halococcaceae	Halococcus	NA
seabream	ASV_649	7.36592073674634	-7.5483033331023135	2.392818186051955	11.548408952909327	0.0031066681034943784	0.017878874935610148	Bacteria	Firmicutes	Bacilli	Bacillales	Bacillaceae	Terribacillus	NA
seabream	ASV_650	8.394312215014697	-7.7365965911817005	1.9638401601900375	17.794093082828283	1.3679234096868954e-4	0.0012800649142679808	Bacteria	Firmicutes	Bacilli	Alicyclobacillales	Alicyclobacillaceae	Tumebacillus	NA
seabream	ASV_667	6.421533948182201	6.871260082325555	2.264652090162126	11.84249690048236	0.0026818499298888136	0.015993830410891318	Bacteria	Bdellovibrionota	Bdellovibrionia	Bacteriovoracales	Bacteriovoracaceae	Peredibacter	NA
seabream	ASV_669	6.581684558668545	6.906765031316232	2.2691110266148917	11.879186921202859	0.002633099892297426	0.015784885291845508	Bacteria	Proteobacteria	Gammaproteobacteria	Pseudomonadales	Moraxellaceae	Psychrobacter	NA
seabream	ASV_674	6.688383532030248	-7.408736278353526	2.4318432694769307	10.896463808197382	0.004303907688901083	0.023257266431573456	Bacteria	Actinobacteriota	Actinobacteria	Propionibacteriales	Nocardioidaceae	Nocardioides	NA
seabream	ASV_678	8.75293292155905	4.9519027957158075	1.8879344432846281	10.998177836428368	0.004090496518152898	0.022527088480354	Bacteria	Proteobacteria	Alphaproteobacteria	Rhizobiales	Methyloligellaceae	Methyloceanibacter	NA
seabream	ASV_683	7.41747767253316	-7.558182308671184	2.397594232715545	11.522676949668025	0.0031468967362434995	0.0180202892707277	Bacteria	Firmicutes	Bacilli	Paenibacillales	Paenibacillaceae	Ammoniphilus	NA
seabream	ASV_685	9.05619740228666	-7.443986606295189	2.0018841797970484	10.038501584692085	0.006609476725339598	0.03336626188976262	Bacteria	Proteobacteria	Alphaproteobacteria	Rhodobacterales	Rhodobacteraceae	Palleronia-Pseudomaribius	NA
seabream	ASV_688	6.667192233479386	6.924941615184505	2.04842846066806	14.629386716249215	6.656854088367246e-4	0.004975350036175779	Bacteria	Patescibacteria	Saccharimonadia	Saccharimonadales	Saccharimonadaceae	TM7a	NA
seabream	ASV_690	6.690282242310699	-7.40932704703438	2.4442719064823994	10.787613630910244	0.004544639758931751	0.02410543945866565	Bacteria	Proteobacteria	Alphaproteobacteria	Rhizobiales	Rhizobiaceae	Ahrensia	NA
seabream	ASV_700	7.984488029201204	-7.664129331632084	1.9690308963061074	17.466151411247893	1.611659939769523e-4	0.001467413064559103	Bacteria	Actinobacteriota	Actinobacteria	Micrococcales	Microbacteriaceae	NA	NA
seabream	ASV_701	9.42138051207683	-7.9021772230424405	2.3403746266924665	12.851365525309518	0.0016194272159582132	0.01035533736426613	Bacteria	Proteobacteria	Alphaproteobacteria	Rhodobacterales	Rhodobacteraceae	Halovulum	NA
seabream	ASV_706	6.209244229368366	6.822636975864914	2.0829250142360496	13.86093076133308	9.775458315902622e-4	0.006902792958039213	Bacteria	Actinobacteriota	Actinobacteria	Micrococcales	Microbacteriaceae	NA	NA
seabream	ASV_731	5.802904672532377	6.724934843781944	2.3180443010026712	10.977300611510316	0.004133419263267478	0.02265507415248032	Bacteria	Proteobacteria	Alphaproteobacteria	Rhizobiales	Stappiaceae	Stappia	NA
seabream	ASV_749	5.740626753462896	6.709191030555589	2.3281971350818282	10.847041836136043	0.004411586436398983	0.023617376689745256	Bacteria	Firmicutes	Clostridia	Peptostreptococcales-Tissierellales	Peptostreptococcaceae	Proteocatella	NA
seabream	ASV_756	5.682837964005811	6.694783515362402	2.3235041975379302	10.859115944230481	0.004385033681501813	0.023584924146769097	Bacteria	Proteobacteria	Gammaproteobacteria	Burkholderiales	Alcaligenaceae	Parapusillimonas	NA
seabream	ASV_768	7.644241096403947	-7.600707366715463	1.982604568323069	17.022662157280422	2.0117586571660398e-4	0.0017152105291837864	Bacteria	Planctomycetota	Planctomycetes	Pirellulales	Pirellulaceae	Bythopirellula	NA
seabream	ASV_770	8.099462394259245	-7.683858668626831	2.0017737686675123	16.949408535089418	2.0868089988547832e-4	0.0017576887757871393	Bacteria	Deinococcota	Deinococci	Deinococcales	Trueperaceae	Truepera	NA
seabream	ASV_774	5.743990212822939	6.710060996142982	2.5275458720224897	9.215370599071974	0.009974880467001675	0.04742556866446167	Bacteria	Firmicutes	Clostridia	Peptostreptococcales-Tissierellales	Peptostreptococcaceae	Acetoanaerobium	NA
seabream	ASV_799	5.234308494236363	-7.054897996655231	2.531642820562862	9.397731405535154	0.009105599702682475	0.044035904444485414	Bacteria	Firmicutes	Clostridia	Peptostreptococcales-Tissierellales	Peptostreptococcaceae	NA	NA
seabream	ASV_829	5.229733896506595	-7.054401637109756	2.5225891688470568	9.465502590404029	0.00880222018822758	0.0427600443280755	Bacteria	Firmicutes	Bacilli	Bacillales	Bacillaceae	Bacillus	NA
seabream	ASV_843	5.983857930084259	-6.672567044504799	1.7091763936743485	12.013956244002543	0.0024615153518442985	0.01491160089459362	Bacteria	Cyanobacteria	Cyanobacteriia	Cyanobacteriales	Chroococcidiopsaceae	Aliterella	NA
seabream	ASV_850	8.755833057666443	-4.777938350039549	2.1413432876001206	9.949103738922972	0.006911615551558605	0.03443839610322058	Bacteria	Proteobacteria	Gammaproteobacteria	Burkholderiales	Burkholderiales Incertae Sedis	2013Ark19i	NA
seabream	ASV_863	4.960480705771508	6.497799320849637	1.9531190095393178	14.723143806800849	6.351992025900634e-4	0.004809962382770809	Bacteria	Patescibacteria	Saccharimonadia	Saccharimonadales	Saccharimonadaceae	TM7a	NA
seabream	ASV_865	7.176188388414956	-5.590795511830437	2.05367268286965	9.073461011611315	0.010708360303688373	0.04990009194147902	Bacteria	Firmicutes	Bacilli	Bacillales	Bacillaceae	Alkalibacillus	NA
seabream	ASV_870	6.4902758883370755	-6.39047463755315	1.7131684554100086	11.913218175537565	0.002588675076150347	0.01559981682015209	Bacteria	Planctomycetota	Planctomycetes	Pirellulales	Pirellulaceae	Blastopirellula	NA
seabream	ASV_903	5.2818419760421715	-7.068079844332769	2.1028530361514726	13.645065265391935	0.0010889594924965889	0.007550556481105866	Bacteria	Proteobacteria	Alphaproteobacteria	Rhizobiales	Beijerinckiaceae	Microvirga	NA
seabream	ASV_909	4.677672217266105	6.413407249145234	2.3850267831151344	9.71842912685949	0.007756573795925852	0.03799070825153471	Bacteria	Proteobacteria	Alphaproteobacteria	Rhizobiales	Rhizobiaceae	NA	NA
seabream	ASV_930	5.140740028566818	-7.028929128854034	2.3097194912951156	11.223250811629285	0.0036551234678601848	0.020422558793723657	Bacteria	Proteobacteria	Alphaproteobacteria	Sphingomonadales	Sphingomonadaceae	Sphingomonas	NA
seabream	ASV_1005	5.8376017854636135	-0.47844801858494757	2.7786950931379524	9.464954847482062	0.00880463119526837	0.0427600443280755	Bacteria	Firmicutes	Bacilli	Bacillales	Planococcaceae	Sporosarcina	NA
seabream	ASV_1012	3.7939764406294967	-6.591461341400302	2.2173628129666705	11.110664832429478	0.0038667828745958715	0.021500807191593467	Bacteria	Proteobacteria	Alphaproteobacteria	Rhizobiales	Beijerinckiaceae	NA	NA
seabream	ASV_1040	5.37663097136188	-7.0926375797977625	2.5443373446453057	9.37210787093413	0.009223009031733146	0.04441708533692407	Bacteria	Proteobacteria	Alphaproteobacteria	Sphingomonadales	Sphingomonadaceae	NA	NA
seabream	ASV_1050	3.74918677728631	-6.57461814524677	2.231976209789375	10.92711798907601	0.004238444269931231	0.023011553559862487	Bacteria	Firmicutes	Bacilli	Thermoactinomycetales	Thermoactinomycetaceae	Planifilum	NA
seabream	ASV_1083	3.7835187119558653	-6.587170081541583	2.4240604690435013	9.301550783662265	0.009554190816144125	0.0458203067890912	Bacteria	Firmicutes	Clostridia	Oscillospirales	Oscillospiraceae	NA	NA
seabream	ASV_1349	3.9098309520740995	-0.4784437281340006	2.674776695244205	9.220157670719914	0.00995103378359443	0.04742556866446167	Bacteria	Firmicutes	Bacilli	Staphylococcales	Staphylococcaceae	Staphylococcus	NA
